# Supplementary material for: Molecular Evolutionary Analysis of the Influenza A(H1N1)pdm, May–September, 2009: Temporal and Spatial Spreading Profile of the Viruses in Japan
Source: PLoS One. 2010 Jun 10;5(6):e11057. doi: 10.1371/journal.pone.0011057 (PMC2883557; doi:10.1371/journal.pone.0011057)
Supplement: Table S1 — Epidemiological information about the outbreak cases and isolates in the A(H1N1)pdm epidemic in Japan. (0.03 MB XLS) [file pone.0011057.s004.xls]

## Sheet: Table S1
Table S1. Epidemiological information about the outbreak cases and isolates in the A(H1N1)pdm epidemic in Japan
Outbreak case	isolate	MCa.	collection date	Profile
Osaka/Kobe case	Osaka-C/1	1	2009-05-16	A cluster involving first laboratory-confirmed cases without travel history. A high school in Ibaraki city, Osaka prefecture was closed on 16 May, and one cases were confirmed with A(H1N1)pdm infection. Subsequentry, outbreaks in three schools were reported during the next few days. The local governments implemented extensive school closures to all schools in the district for one to two weeks fro…
	Osaka/1	1	2009-05-16
	Osaka/2	1	2009-05-16
	Kobe/1	1	2009-05-16
	Osaka-C/2	1	2009-05-17
	Amagasaki/1	1	2009-05-17
	Amagasaki/2	1	2009-05-17
	Hyogo/1	1	2009-05-17
	Hyogo/2	1	2009-05-17
	Himeji/1	1	2009-05-18
	Shiga/2	1	2009-05-19
	Sakai/1	1	2009-05-21
	Sakai/2	1	2009-05-21
Post-marriage party case	Chiba-C/48	4	2009-06-02	Twenty-nine years old female who had returned Tokyo from New York state in 29 May was confirmed with A(H1N1)pdm infection in 1 June. She tuened up for a marriage party in 30 May, then many secondary infection cases were found in the attendants of the post-marriage party. Most of the patients were young adult group.
	Yamaguchi/21	4	2009-06-03
	Yokohama/1	4	2009-06-09
		4
Fukuoka case	Fukuoka-C/1	10	2009-06-07	A junior high-school student in Fukuoka city, Fukuoka prefecture was confirmed with A(H1N1)pdm infection in 6 June. In the next few days, outbreaks in some neighboring schools as well as the junior high schools with the first case were reported. The schools found an ILI student were closed for one week.
	Fukuoka-C/2	10	2009-06-07
	Fukuoka-C/3	10	2009-06-07
Funabashi school case	Iwate/1	4	2009-06-09	A junior high-school student in Funabashi city, Chiba prefecture was confirmed with A(H1N1)pdm infection in 8 June. Her school had had a lot of absentees with ILI during this period, and confirmed to an outbreak case. The students including her had gone to a school excursion of Iwate prefecture from 3 June to 5 june. Isolates listed here were collected from patients who has chance to contact with…
	Akita/1	4	2009-06-11
a. MC represents micro-clade
