# Supplementary material for: Molecular Evolutionary Analysis of the Influenza A(H1N1)pdm, May–September, 2009: Temporal and Spatial Spreading Profile of the Viruses in Japan
Source: PLoS One. 2010 Jun 10;5(6):e11057. doi: 10.1371/journal.pone.0011057 (PMC2883557; doi:10.1371/journal.pone.0011057)
Supplement: Table S2 — Estimates of the mean evolutionary diversity of A(H1N1)pdm in the world and Japan. (0.02 MB XLS) [file pone.0011057.s005.xls]

## Sheet: Sheet1
Table S2. Estimates of the mean evolutionary diversity of A(H1N1)pdm in the world and Japan.
Objective population	Mean diversity	d	S.E.
All samples from the world	for entire population	0.00164	0.00011
	within the region	0.00161	9e-05
	between the region	3e-05	4e-05
	Coefficient of Differentiation	0.0208	0.02101
Samples from Japan	for entire population	0.00183	0.00014
	within micro-clades	0.00083	6e-05
	between micro-clades	0.001	0.00011
	Coefficient of Differentiation	0.5466	0.03911
Samples from the world were divided into 6 regional subpopulations, i.e. Japan, East to Central Asia, South-East Asia, Europa, New York and Central-North America. Samples from Japan were divided into twenty micro-clades and unique sequences. S.E. means standard error. Analyses were conducted using the Maximum Composite Likelihood method in MEGA4.
