# Supplementary material for: Molecular Evolutionary Analysis of the Influenza A(H1N1)pdm, May–September, 2009: Temporal and Spatial Spreading Profile of the Viruses in Japan
Source: PLoS One. 2010 Jun 10;5(6):e11057. doi: 10.1371/journal.pone.0011057 (PMC2883557; doi:10.1371/journal.pone.0011057)
Supplement: Table S3 — Influenza A viral strains used in the study. (0.71 MB XLS) [file pone.0011057.s006.xls]

## Sheet: Sheet1_2
Table S3. Influenza A viral strains used in the study
Strain	Accession number								Collection date
	PB2	PB1	PA	HA	NP	NA	MP	NS
A/Aichi/198/2009(H1N1)	GU136058	GU136025	GU138935	GU014772	GU138902	AB510922	GU138869	GU014773	2009/06/15
A/Aichi/202/2009(H1N1)	GU136059	GU136026	GU138936	GU014774	GU138903	GU014775	GU138870	GU135996	2009-06-16
A/Akita/1/2009(H1N1)	GQ365417	GQ365416	GQ365415	GQ365410	GQ365413	GQ365412	GQ365411	GQ365414	2009-06-11
A/Amagasaki/1/2009(H1N1)	GQ222050	GQ222041	GQ222032	GQ219574	GQ223416	GQ220730	GQ222023	GQ223425	2009-05-16
A/Amagasaki/2/2009(H1N1)	GQ222051	GQ222042	GQ222033	GQ219573	GQ223417	GQ220729	GQ222024	GQ223426	2009-05-16
A/Beijing/01/2009(H1N1)	GQ225370	GQ225371	GQ225372	GQ225373	GQ225374	GQ225375	GQ225376	GQ225377	2009-05-15
A/Beijing/02/2009(H1N1)	GQ183632	GQ183631	GQ183630	GQ183625	GQ183628	GQ183627	GQ183626	GQ183629	2009-05-16
A/Beijing/3/2009(H1N1)	GQ225378	GQ225379	GQ225380	GQ225381	GQ225382	GQ225383	GQ225384	GQ225385	2009-05-23
A/Beijing/4/2009(H1N1)	GQ232090	GQ232091	GQ232092	GQ232093	GQ232094	GQ232095	GQ232096	GQ232097	2009-05-23
A/Beijing/502/2009(H1N1)	GQ290112	GQ290111	GQ290105	GQ290106	GQ290109	GQ290107	GQ290108	GQ290110	2009-05-20
A/Bethesda/SP506/2009(H1N1)	CY044168	CY044169	CY044170	CY044171	CY044172	CY044173	CY044174	CY044175	2009-06-16
A/Bethesda/SP508/2009(H1N1)	CY043115	CY043116	CY043117	CY043118	CY043119	CY043120	CY043121	CY043122	2009-06-18
A/Bogota/0466N/2009(H1N1)	CY044144	CY044145	CY044146	CY044147	CY044148	CY044149	CY044150	CY044151	2009-06-25
A/Brandenburg/19/2009(H1N1)	GQ365663	GQ365664	GQ365665	GQ365666	GQ365667	GQ365668	GQ365669	GQ365670	2009-05-02
A/Brandenburg/20/2009(H1N1)	GQ365671	GQ365672	GQ365673	GQ365674	GQ365675	GQ365676	GQ365677	GQ365678	2009-05-04
A/Brawley/40082/2009(H1N1)	CY043091	CY043092	CY043093	CY043094	CY043095	CY043096	CY043097	CY043098	2009-04-21
A/California/04/2009(H1N1)	FJ969516	GQ377049	FJ969515	GQ117044	FJ969512	FJ969517	FJ969513	FJ969514	2009-04-01
A/California/06/2009(H1N1))	FJ966963	FJ966965	FJ966964	FJ966960	FJ966961	FJ971075	FJ966962	FJ971074	2009-04-16
A/California/07/2009(H1N1)	FJ969530	FJ969531	FJ969529	FJ969540	FJ969536	GQ377078	FJ969527	FJ969528	2009-04-09
A/California/14/2009(H1N1)	GQ117035	GQ117034	GQ117037	GQ117040	GQ117033	GQ117036	GQ117039	GQ117038	2009-04-25
A/Canada-AB/RV1644/2009(H1N1)	GQ465667	GQ465751	GQ465739	GQ465679	GQ465715	GQ465702	GQ465691	GQ465727	2009-05-01
A/Canada-MB/RV2023/2009(H1N1)	GQ402167	GQ402307	GQ402287	GQ402187	GQ402247	GQ402227	GQ402207	GQ402267	2009-05-24
A/Canada-NS/RV1535/2009(H1N1)	GQ120442	FJ998225	FJ998222	FJ998207	FJ998216	FJ998213	FJ998210	FJ998219	2009-04-24
A/Canada-NS/RV1565/2009(H1N1)	GQ465664	GQ465748	GQ465736	GQ465676	GQ465712	GQ465707	GQ465688	GQ465724	2009-04-30
A/Canada-ON/RV1527/2009(H1N1)	FJ998205	FJ998227	FJ998224	FJ998209	FJ998218	FJ998215	FJ998212	FJ998221	2009-04-24
A/Canada-ON/RV1589/2009(H1N1)	GQ465666	GQ465750	GQ465738	GQ465678	GQ465714	GQ465701	GQ465690	GQ465726	2009-04-27
A/Canada-PQ/RV1758/2009(H1N1)	GQ465668	GQ465752	GQ465740	GQ465680	GQ465716	GQ465703	GQ465692	GQ465728	2009-05-08
A/Canada-QC/RV1954/2009(H1N1)	GQ402179	GQ402319	GQ402299	GQ402199	GQ402259	GQ402239	GQ402219	GQ402279	2009-05-17
A/Canada-SK/RV1798/2009(H1N1)	GQ402178	GQ402318	GQ402298	GQ402198	GQ402258	GQ402238	GQ402218	GQ402278	2009-05-06
A/Canada-SK/RV2486/2009(H1N1)	GQ465660	GQ465744	GQ465732	GQ465672	GQ465708	GQ465696	GQ465684	GQ465720	2009-07-01
A/Chiba-C/48/2009(H1N1)	GU136060	GU136027	GU138937	GU014776	GU138904	GU014777	GU138871	GU135997	2009-06-02
A/Chiba-C/51/2009(H1N1)	GU136061	GU136028	GU138938	GU014778	GU138905	GU014779	GU138872	GU135998	2009-06-18
A/Denmark/523/2009(H1N1)	CY043331	CY043332	CY043333	CY043334	CY043335	CY043336	CY043337	CY043338	2009-06-04
A/Denmark/524/2009(H1N1)	CY043339	CY043340	CY043341	CY043342	CY043343	CY043344	CY043345	CY043346	2009-06-04
A/Denmark/528/2009(H1N1)	CY043347	CY043348	CY043349	CY043350	CY043351	CY043352*	CY043353	CY043354	2009-06-09
A/England/195/2009(H1N1)	GQ166656	GQ166655	GQ166654	GQ166661	GQ166658	GQ166659	GQ166660	GQ166657	2009-04-28
A/Fujian/1/2009(H1N1)	GQ225362	GQ225363	GQ225364	GQ225365	GQ225366	GQ225367	GQ225368	GQ225369	2009-05-22
A/Fukuoka-C/1/2009(H1N1)	GQ300860	GQ300859	GQ300858	GQ287619	GQ300856	GQ287620	GQ300855	GQ300857	2009-06-07
A/Fukuoka-C/2/2009(H1N1)	GQ334337	GQ334336	GQ334335	GQ334330	GQ334333	GQ334332	GQ334331	GQ334334	2009-06-07
A/Fukuoka-C/3/2009(H1N1)	GQ334345	GQ334344	GQ334343	GQ334338	GQ334341	GQ334340	GQ334339	GQ334342	2009-06-07
A/Fukushima/1/2009(H1N1)	GQ365425	GQ365424	GQ365423	GQ365418	GQ365421	GQ365420	GQ365419	GQ365422	2009-06-23
A/Fuzhou/01/2009(H1N1)	GQ288369	GQ288370	GQ288371	GQ288372	GQ288373	GQ288374	GQ288375	GQ288376	2009-05-28
A/Gifu-C/67/2009(H1N1)	GU136062	GU136029	GU138939	GU014748	GU138906	GU014749	GU138873	GU135999	2009-06-29
A/Guangdong/02/2009(H1N1)	GQ232082	GQ232083	GQ232084	GQ232085	GQ232086	GQ232087	GQ232088	GQ232089	2009-05-27
A/Guangdong/1/2009(H1N1)	GQ223441	GQ223442	GQ223443	GQ223440	GQ223444	GQ223445	GQ223446	GQ223447	2009-05-18
A/Himeji/1/2009(H1N1)	GQ267838	GQ267837	GQ267836	GQ261272	GQ267834	GQ261273	GQ267833	GQ267835	2009-05-18
A/Himeji/L1/2009(H1N1)	in progress	in progress	in progress	in progress	in progress	in progress	in progress	in progress	2009-08-29
A/Hiroshima/200/2009(H1N1)	GU136063	GU136030	GU138940	GU014780	GU138907	GU014781	GU138874	GU136000	2009-06-13
A/Hiroshima/201/2009(H1N1)	GU136064	GU136031	GU138941	GU014750	GU138908	GU014751	GU138875	GU136001	2009-06-17
A/Hiroshima/207/2009(H1N1)	GU136065	GU136032	GU138942	GU014782	GU138909	GU014783	GU138876	GU136002	2009-07-01
A/Hiroshima/216/2009(H1N1)	GU136066	GU136033	GU138943	GU014784	GU138910	GU014785	GU138877	GU136003	2009-06-30
A/Hiroshima/220/2009(H1N1)	GU136067	GU136034	GU138944	GU014786	GU138911	GU014787	GU138878	in progress	2009-07-03
A/Hiroshima/230/2009(H1N1)	GU136068	GU136035	GU138945	GU014788	GU138912	GU014789	GU138879	GU136004	2009-06-25
A/Hunan/SWL3/2009(H1N1)	GQ463197	GQ463198	GQ463199	GQ463200	GQ463201	GQ463202*	GQ463203	GQ463204	2009-06-13
A/Hyogo/1/2009(H1N1)	GQ222052	GQ222043	GQ222034	GQ219575	GQ223418	GQ220731	GQ222025	GQ223427	2009-05-16
A/Hyogo/2/2009(H1N1)	GQ222053	GQ222044	GQ222035	GQ219576	GQ223419	GQ220732	GQ222026	GQ223428	2009-05-16
A/Indiana/09/2009(H1N1)	GQ168870	GQ117093	GQ117095	GQ117097	GQ117092	GQ117094	GQ117096	GQ168871	2009-04-22
A/Italy/05/2009(H1N1)	GQ251032	GQ251033	GQ251034	GQ251035	GQ251036	GQ251037	GQ251038	GQ251039	2009-05-03
A/Italy/127/2009(H1N1)	GQ392026	GQ392027	GQ392028	GQ392029	GQ392030	GQ392031	GQ392032	GQ392033	2009-06-17
A/Italy/49/2009(H1N1)	GQ283485	GQ283486	GQ283483	GQ283484	GQ283482	GQ283481	GQ283480	GQ283479	2009-05-27
A/Italy/85/2009(H1N1)	GQ351287	GQ351288	GQ351289	GQ351290	GQ351291	GQ351292	GQ351293	GQ351294	2009-06-14
A/Iwate/1/2009(H1N1)	GQ375888	GQ375887	GQ375886	GQ365426	GQ375885	GQ365427	GQ375883	GQ375884	2009-06-09
A/Iwate/2/2009(H1N1)	GQ365435	GQ365434	GQ365433	GQ365428	GQ365431	GQ365430	GQ365429	GQ365432	2009-06-18
A/Iwate/3/2009(H1N1)	GU136069	GU136036	GU138946	GU014790	GU138913	GU014791*	GU138880	GU136005	2009-06-25
A/Japan/PR1070/2009(H1N1)	CY050072	CY050073	CY050074	CY050075	CY050076	CY050077	CY050078	CY050079	2009-07-10
A/Kagoshima/1/2009(H1N1)	GQ365443	GQ365442	GQ365441	GQ365436	GQ365439	GQ365438	GQ365437	GQ365440	2009-06-13
A/Kagoshima/56/2009(H1N1)	in progress	in progress	in progress	in progress	in progress	in progress	in progress	in progress	2009-08-28
A/Kanagawa/137/2009(H1N1)	GU136070	GU136037	GU138947	GU014792	GU138914	GU014793	GU138881	GU136006	2009-06-12
A/Kanagawa/140/2009(H1N1)	GU136071	GU136038	GU138948	GU014794	GU138915	GU014795	GU138882	GU136007	2009-06-18
A/Kobe/1/2009(H1N1)	GQ222054	GQ222045	GQ222036	GQ219577	GQ223420	GQ220733	GQ222027	GQ223429	2009-05-16
A/Kobe/91992/2009(H1N1)	in progress	in progress	in progress	in progress	in progress	in progress	in progress	in progress	2009-08-17
A/Kobe/91993/2009(H1N1)	in progress	in progress	in progress	in progress	in progress	in progress	in progress	in progress	2009-08-18
A/Korea/01/2009(H1N1)	GQ160811	GQ160813	GQ160812	GQ131023	GQ131024	GQ132185	GQ131025	GQ131026	2009-05-02
A/Kyrgyzstan/01/2009(H1N1)	GU211234	GU211233	GU211232	GU211227	GU211230	GU211229	GU211228	GU211231	2009-09-22
A/La Paz/WR0096T/2009(H1N1)	CY049848	CY049849	CY049850	CY049851	CY049852	CY049853	CY049854	CY049855	2009-06-22
A/Malaysia/820/2009(H1N1)	CY048922	CY048923	CY048924	CY048925	CY048926	CY048927	CY048928	CY048929	2009-05-15
A/Managua/0536N/2009(H1N1)	CY044152	CY044153	CY044154	CY044155	CY044156	CY044157	CY044158	CY044159	2009-06-26
A/Mexico City/WR1312N/2009(H1N1)	CY050056	CY050057	CY050058	CY050059	CY050060	CY050061	CY050062	CY050063	2009-09-10
A/Mexico/4108/2009(H1N1)	GQ162180	GQ149652	GQ149686	GQ162170	GQ149685	GQ162169	GQ162179	GQ149658	2009-04-02
A/Mexico/4486/2009(H1N1)	GQ162177	GQ162186	GQ149646	GQ162202	GQ162184	GQ162187	GQ162188	GQ149621	2009-04-14
A/Mexico/4604/2009(H1N1)	GQ149632	GQ149633	GQ149636	GQ149634	GQ149637	GQ149631	GQ149638	GQ149635	2009-04-19
A/Mexico/InDRE13494/2009(H1N1)	GQ402169	GQ402309	GQ402289	GQ402189	GQ402249	GQ402229	GQ402209	GQ402269	2009-04-29
A/Mexico/InDRE13495/2009(H1N1)	GQ402170	GQ402310	GQ402290	GQ402190	GQ402250	GQ402230	GQ402210	GQ402270	2009-04-29
A/Mexico/InDRE13547/2009(H1N1)	GQ402171	GQ402311	GQ402291	GQ402191	GQ402251	GQ402231	GQ402211	GQ402271	2009-04-27
A/Mexico/InDRE13551/2009(H1N1)	GQ402172	GQ402312	GQ402292	GQ402192	GQ402252	GQ402232	GQ402212	GQ402272	2009-04-28
A/Mexico/InDRE13555/2009(H1N1)	GQ402173	GQ402313	GQ402293	GQ402193	GQ402253	GQ402233	GQ402213	GQ402273	2009-04-29
A/Mexico/InDRE4487/2009(H1N1)	FJ998206	FJ998226	FJ998223	FJ998208	FJ998217	FJ998214	FJ998211	FJ998220	2009-04-14
A/Mexico City/WR1301N/2009(H1N1)	CY050008	CY050009	CY050010	CY050011	CY050012	CY050013	CY050014	CY050015	2009-09-12
A/Mexico City/WR1308T/2009(H1N1)	CY050032	CY050033	CY050034	CY050035	CY050036	CY050037	CY050038	CY050039	2009-09-04
A/Michigan/02/2009(H1N1)	GQ200262	GQ168880	GQ117109	GQ117112	GQ117107	GQ117108	GQ117111	GQ117110	2009-04-26
A/Mie/41/2009(H1N1)	GU136072	GU136039	GU138949	GU014752	GU138916	GU014753	GU138883	GU136008	2009-07-11
A/Mie/52/2009(H1N1)	GU136073	GU136040	GU138950	GU014754	GU138917	GU014755	GU138884	GU136009	2009-07-21
A/Moscow/0253T/2009(H1N1)	CY049896	CY049897	CY049898	CY049899	CY049900	CY049901	CY049902	CY049903	2009-07-10
A/Moscow/03/2009(H1N1)	GQ375281	GQ375282	GQ375283	GQ375284	GQ375285	GQ375286	GQ375287	GQ375288	2009-05-26
A/Moscow/IIV02/2009(H1N1)	GQ247731	GQ247730	GQ247729	GQ247726	GQ247732	GQ247727	GQ247728	GQ247725	2009-05-26
A/Moscow/IIV03/2009(H1N1)	GQ330652	GQ330651	GQ330650	GQ330645	GQ330649	GQ330646	GQ330648	GQ330647	2009-06-03
A/Moscow/IIV04/2009(H1N1)	GQ392019	GQ392018	GQ392020	GQ392022	GQ392021	GQ392023	GQ392024	GQ392025	2009-06-09
A/Moscow/IIV05/2009(H1N1)	GQ494357	GQ496137	GQ494356	GQ494354	GQ494355	GQ494353	GQ494352	GQ494351	2009-06-20
A/Nanjing/2/2009(H1N1)	GQ455029	GQ455030	GQ455031	GQ455032	GQ455033	GQ455034	GQ455035	GQ455036	2009-06-17
A/Nanjing/3/2009(H1N1)	GU198198	GU198199	GU198200	GU198201	GU198202	GU198203	GU198204	GU198205	2009-10-17
A/Narita/1/2009(H1N1)	GQ169307	GQ169306	GQ169305	GQ165814	GQ169303	GQ166204	GQ169302	GQ169304	2009-05-08
A/New York/06/2009(H1N1)	GQ200210	GQ168850	GQ200211	GQ168851	FJ984341	FJ984340	FJ984338	FJ984339	2009-04-25
A/New York/10/2009(H1N1)	GQ168876	FJ984373	FJ984374	FJ984375	FJ984372	FJ984371	FJ984369	FJ984370	2009-04-25
A/New York/11/2009(H1N1)	GQ200212	GQ168852	FJ984346	FJ984347	FJ984345	FJ984344	FJ984342	FJ984343	2009-04-25
A/New York/1669/2009(H1N1)	CY039900	CY039899	CY039898	CY039893	CY039896	CY039895	CY039894	CY039897	2009-04-26
A/New York/1682/2009(H1N1)	CY039908	CY039907	CY039906	CY039901	CY039904	CY039903	CY039902	CY039905	2009-04-27
A/New York/18/2009(H1N1)	FJ984351	FJ984353	FJ984354	FJ984355	FJ984352	FJ984350	FJ984348	FJ984349	2009-04-25
A/New York/20/2009(H1N1)	GQ200258	GQ168867	GQ200259	GQ117082	GQ117080	GQ117081	GQ168863	GQ168862	2009-04-25
A/New York/23/2009(H1N1)	GQ200254	GQ168864	GQ168865	FJ984364	FJ984363	FJ984362	GQ457475	FJ984361	2009-04-24
A/New York/3007/2009(H1N1)	CY040049	CY040048	CY040047	CY040042	CY040045	CY040044	CY040043	CY040046	2009-04-27
A/New York/3008/2009(H1N1)	CY040006	CY040005	CY040004	CY039999	CY040002	CY040001	CY040000	CY040003	2009-04-27
A/New York/3012/2009(H1N1)	CY040014	CY040013	CY040012	CY040007	CY040010	CY040009	CY040008	CY040011	2009-04-27
A/New York/3014/2009(H1N1)	CY040022	CY040021	CY040020	CY040015	CY040018	CY040017	CY040016	CY040019	2009-04-27
A/New York/3049/2009(H1N1)	CY040030	CY040029	CY040028	CY040023	CY040026	CY040025	CY040024	CY040027	2009-04-27
A/New York/3099/2009(H1N1)	CY040038	CY040037	CY040036	CY040031	CY040034	CY040033	CY040032	CY040035	2009-04-29
A/New York/3166/2009(H1N1)	CY041057	CY041056	CY041055	CY041050	CY041053	CY041052	CY041051	CY041054	2009-04-26
A/New York/3168/2009(H1N1)	CY041065	CY041064	CY041063	CY041058	CY041061	CY041060	CY041059	CY041062	2009-04-26
A/New York/3169/2009(H1N1)	CY041073	CY041072	CY041071	CY041066	CY041069	CY041068	CY041067	CY041070	2009-04-26
A/New York/3170/2009(H1N1)	CY041081	CY041080	CY041079	CY041074	CY041077	CY041076	CY041075	CY041078	2009-05-02
A/New York/3172/2009(H1N1)	CY041089	CY041088	CY041087	CY041082	CY041085	CY041084	CY041083	CY041086	2009-04-27
A/New York/3176/2009(H1N1)	CY041105	CY041104	CY041103	CY041098	CY041101	CY041100	CY041099	CY041102	2009-04-26
A/New York/3178/2009(H1N1)	CY041113	CY041112	CY041111	CY041106	CY041109	CY041108	CY041107	CY041110	2009-04-28
A/New York/3193/2009(H1N1)	CY041121	CY041120	CY041119	CY041114	CY041117	CY041116	CY041115	CY041118	2009-04-28
A/New York/3214/2009(H1N1)	CY041129	CY041128	CY041127	CY041122	CY041125	CY041124	CY041123	CY041126	2009-04-25
A/New York/3234/2009(H1N1)	CY040636	CY040635	CY040634	CY040629	CY040632	CY040631	CY040630	CY040633	2009-04-28
A/New York/3237/2009(H1N1)	CY040716	CY040715	CY040714	CY040709	CY040712	CY040711	CY040710	CY040713	2009-04-28
A/New York/3260/2009(H1N1)	CY040829	CY040828	CY040827	CY040822	CY040825	CY040824	CY040823	CY040826	2009-04-27
A/New York/3261/2009(H1N1)	CY040837	CY040836	CY040835	CY040830	CY040833	CY040832	CY040831	CY040834	2009-04-29
A/New York/3264/2009(H1N1)	CY040861	CY040860	CY040859	CY040854	CY040857	CY040856	CY040855	CY040858	2009-04-29
A/New York/3307/2009(H1N1)	CY041644	CY041643	CY041642	CY041637	CY041640	CY041639	CY041638	CY041641	2009-05-01
A/New York/3313/2009(H1N1)	CY041652	CY041651	CY041650	CY041645	CY041648	CY041647	CY041646	CY041649	2009-05-04
A/New York/3351/2009(H1N1)	CY041821	CY041820	CY041819	CY041814	CY041817	CY041816	CY041815	CY041818	2009-05-06
A/New York/3352/2009(H1N1)	CY041829	CY041828	CY041827	CY041822	CY041825	CY041824	CY041823	CY041826	2009-05-06
A/New York/3354/2009(H1N1)	CY041773	CY041772	CY041771	CY041766	CY041769	CY041768	CY041767	CY041770	2009-05-08
A/New York/3389/2009(H1N1)	CY043130	CY043129	CY043128	CY043123	CY043126	CY043125	CY043124	CY043127	2009-05-08
A/New York/3408/2009(H1N1)	CY041813	CY041812	CY041811	CY041806	CY041809	CY041808	CY041807	CY041810	2009-05-02
A/New York/3413/2009(H1N1)	CY041765	CY041764	CY041763	CY041758	CY041761	CY041760	CY041759	CY041762	2009-05-11
A/New York/3455/2009(H1N1)	CY043226	CY043225	CY043224	CY043219	CY043222	CY043221	CY043220	CY043223	2009-05-11
/New York/3463/2009(H1N1)	CY041797	CY041796	CY041795	CY041790	CY041793	CY041792	CY041791	CY041794	2009-05-14
A/New York/3468/2009(H1N1)	CY041805	CY041804	CY041803	CY041798	CY041801	CY041800	CY041799	CY041802	2009-05-17
A/New York/3502/2009(H1N1)	CY043242	CY043241	CY043240	CY043235	CY043238	CY043237	CY043236	CY043239	2009-05-16
A/New York/3532/2009(H1N1)	CY041781	CY041780	CY041779	CY041774	CY041777	CY041776	CY041775	CY041778	2009-05-16
A/New York/3551/2009(H1N1)	CY043154	CY043153	CY043152	CY043147	CY043150	CY043149	CY043148	CY043151	2009-05-20
A/New York/3651/2009(H1N1)	CY043282	CY043281	CY043280	CY043275	CY043278	CY043277	CY043276	CY043279	2009-05-25
A/New York/3715/2009(H1N1)	CY044087	CY044086	CY044085	CY044080	CY044083	CY044082	CY044081	CY044084	2009-05-29
A/New York/3898/2009(H1N1)	CY044111	CY044110	CY044109	CY044104	CY044107	CY044106	CY044105	CY044108	2009-06-05
A/New York/3992/2009(H1N1)	CY044119	CY044118	CY044117	CY044112	CY044115	CY044114	CY044113	CY044116	2009-06-10
A/New York/4197/2009(H1N1)	CY044127	CY044126	CY044125	CY044120	CY044123	CY044122	CY044121	CY044124	2009-06-17
A/New York/4290/2009(H1N1)	CY045076	CY045075	CY045074	CY045069	CY045072	CY045071	CY045070	CY045073	2009-06-19
A/New York/4576/2009(H1N1)	CY050197	CY050196	CY050195	CY050190	CY050193	CY050192	CY050191	CY050194	2009-07-08
A/New York/4777/2009(H1N1)	CY051702	CY051701	CY051700	CY051695	CY051698	CY051697	CY051696	CY051699	2009-08-14
A/New York/4790/2009(H1N1)	CY051734	CY051733	CY051732	CY051727	CY051730	CY051729	CY051728	CY051731	2009-08-21
A/New York/4820/2009(H1N1)	CY051758	CY051757	CY051756	CY051751	CY051754	CY051753	CY051752	CY051755	2009-09-02
A/New York/4870/2009(H1N1)	CY051814	CY051813	CY051812	CY051807	CY051810	CY051809	CY051808	CY051811	2009-09-10
A/Niigata/690/2009(H1N1)	GU136079	GU136046	GU138956	GU014798	GU138923	GU014799	GU138890	GU136015	2009-06-15
A/Niigata/700/2009(H1N1)	GU136080	GU136047	GU138957	GU014764	GU138934	GU014765	GU138891	GU136016	2009-06-22
A/Niigata/717/2009(H1N1)	GU136081	GU136048	GU138958	GU014800	GU138924	GU014801	GU138892	GU136017	2009-06-23
A/Niigata/749/2009(H1N1)	GU136082	GU136049	GU138959	GU014766	GU138925	GU014767	GU138893	GU136018	2009-07-07
A/Nonthaburi/102/2009(H1N1)	CY040039	CY040040	CY040041	CY039986	CY039987	CY039988	CY039989	CY039990	2009-05-06
A/Okinawa/254/2009(H1N1)	in progress	in progress	in progress	in progress	in progress	in progress	in progress	in progress	2009-08-14
A/Okinawa/256/2009(H1N1)	in progress	in progress	in progress	in progress	in progress	in progress	in progress	in progress	2009-08-18
A/Okinawa/257/2009(H1N1)	in progress	in progress	in progress	in progress	in progress	in progress	in progress	in progress	2009-08-17
A/Okinawa/258/2009(H1N1)	in progress	in progress	in progress	in progress	in progress	in progress	in progress	in progress	2009-08-21
A/Okinawa/259/2009(H1N1)	in progress	in progress	in progress	in progress	in progress	in progress	in progress	in progress	2009-08-23
A/Okinawa/283/2009(H1N1)	in progress	in progress	in progress	in progress	in progress	in progress	in progress	in progress	2009-08-31
A/Osaka-C/1/2009(H1N1)	GQ222057	GQ222048	GQ222039	GQ219580	GQ223423	GQ220736	GQ222030	GQ223432	2009-05-16
A/Osaka-C/2/2009(H1N1)	GQ222058	GQ222049	GQ222040	GQ219581	GQ223424	GQ220737	GQ222031	GQ223433	2009-05-16
A/Osaka/1/2009(H1N1)	GQ222055	GQ222046	GQ222037	GQ219578	GQ223421	GQ220734	GQ222028	GQ223430	2009-05-16
A/Osaka/180/2009(H1N1)	GQ375894	GQ375893	GQ375892	GQ365444	GQ375890	GQ365445*	GQ375889	GQ375891	2009-05-29
A/Osaka/2/2009(H1N1)	GQ222056	GQ222047	GQ222038	GQ219579	GQ223422	GQ220735	GQ222029	GQ223431	2009-05-16
A/Osaka/2031/2009(H1N1)	in progress	in progress	in progress	in progress	in progress	in progress	in progress	in progress	2009-09-09
A/Osaka/2032/2009(H1N1)	in progress	in progress	in progress	in progress	in progress	in progress	in progress	in progress	2009-09-16
A/Paris/2580/2009(H1N1)	GQ214149	GQ222421	GQ222420	GQ214144	GQ214147	GQ214146	GQ214145	GQ214148	2009-04-30
A/Paris/2590/2009(H1N1)	GQ214143	GQ222419	GQ222418	GQ214138	GQ214141	GQ214140	GQ214139	GQ214142	2009-04-30
A/Paris/2592/2009(H1N1)	GQ214160	GQ222425	GQ222424	GQ214156	GQ214158	GQ222423	GQ214157	GQ214159	2009-05-01
A/Saitama-C/88/2009(H1N1)	in progress	in progress	in progress	in progress	in progress	in progress	in progress	in progress	2009-06-29
A/Saitama/85/2009(H1N1)	GU136083	GU136050	GU138960	GU014768	GU138926	GU014769	GU138894	GU136019	2009-08-28
A/Sakai/1/2009(H1N1)	GQ267845	GQ267844	GQ267843	GQ267839	GQ267841	GQ261274	GQ267840	GQ267842	2009-05-21
A/Sakai/2/2009(H1N1)	GQ267851	GQ267850	GQ267849	GQ261275	GQ267847	GQ261276	GQ267846	GQ267848	2009-05-21
A/San Salvador/0169T/2009(H1N1)	CY049888	CY049889	CY049890	CY049891	CY049892	CY049893	CY049894	CY049895	2009-06-12
A/Santo Domingo/572N/2009(H1N1)	CY041957	CY041958	CY041959	CY041960	CY041961	CY041962	CY041963	CY041964	2009-05-24
A/Santo Domingo/WR1059N/2009(H1N1)	CY049960	CY049961	CY049962	CY049963	CY049964	CY049965	CY049966	CY049967	2009-06-30
A/Santo Domingo/WR1068N/2009(H1N1)	CY049976	CY049977	CY049978	CY049979	CY049980	CY049981	CY049982	CY049983	2009-06-25
A/Santo Domingo/568T/2009(H1N1)	CY043107	CY043108	CY043109	CY043110	CY043111	CY043112	CY043113	CY043114	2009-05-26
A/Santo Domingo/572N/2009(H1N1)	CY041957	CY041958	CY041959	CY041960	CY041961	CY041962	CY041963	CY041964	2009-05-24
A/Sapporo/1/2009(H1N1)	GQ365453	GQ365452	GQ365451	GQ365446	GQ365449	GQ365448	GQ365447	GQ365450	2009-06-11
A/Shandong/1/2009(H1N1)	GQ200292	GQ200291	GQ200290	GQ200287	GQ200289	GQ200288	GQ200293	GQ200294	2009-05-10
A/Shanghai/1/2009(H1N1)	GQ225354	GQ225355	GQ225356	GQ225357	GQ225358	GQ225359	GQ225360	GQ225361	2009-05-23
A/Shanghai/37T/2009(H1N1)	GQ253489	GQ253490	GQ253496	GQ253492	GQ253494	GQ253495	GQ253491	GQ253493	2009-05-24
A/Shanghai/71T/2009(H1N1)	GQ253501	GQ253500	GQ253497	GQ253498	GQ253499	GQ253504	GQ253503	GQ253502	2009-05-31
A/Shiga/1/2009(H1N1)	GQ267857	GQ267856	GQ267855	GQ261277	GQ267853	GQ261278	GQ267852	GQ267854	2009-05-22
A/Shiga/2/2009(H1N1)	GQ293356	GQ300865	GQ300864	GQ287621	GQ300862	GQ287622	GQ300861	GQ300863	2009-05-19
A/Shiga/3/2009(H1N1)	GQ324571	GQ324570	GQ324569	GQ287623	GQ324567	GQ287624	GQ324566	GQ324568	2009-06-06
A/Shiga/43/2009(H!N!)	in progress	in progress	in progress	in progress	in progress	in progress	in progress	in progress	2009-08-11
A/Shiga/44/2009(H1N!)	in progress	in progress	in progress	in progress	in progress	in progress	in progress	in progress	2009-09-20
A/Shizuoka-C/97/2009(H1N1)	GU136085	GU136052	GU138962	GU014804	GU138928	GU014805	GU138896	GU136020	2009-05-26
A/Shizuoka/759/2009(H1N1)	GQ334352	GQ334353	GQ334351	GQ334346	GQ334349	GQ334348	GQ334347	GQ334350	2009-06-02
A/Shizuoka/793/2009(H1N1)	GU136084	GU136051	GU138961	GU014802	GU138927	GU014803	GU138895	in progress	2009-06-15
A/Sichuan/1/2009(H1N1)	GQ166228	GQ166227	GQ166226	GQ166223	GQ166225	GQ166224	GQ166229	GQ166230	2009-05-10
A/Silver Spring/SP509/2009(H1N1)	CY044176	CY044177	CY044178	CY044179	CY044180	CY044181	CY044182	CY044183	2009-06-18
A/Singapore-Q/M168/2009(H1N1)	GU189647	GU189646	GU189645	GU189640	GU189643	GU189642	GU189641	GU189644	2009-08-15
A/Singapore/GP2686/2009(H1N1)	CY049656	CY049657	CY049658	CY049659	CY049660	CY049661	CY049662	CY049663	2009-08-06
A/Singapore/ON1050/2009(H1N1)	CY049464	CY049465	CY049466	CY049467	CY049468	CY049469	CY049470	CY049471	2009-07-12
A/Singapore/ON1087/2009(H1N1)	CY049496	CY049497	CY049498	CY049499	CY049500	CY049501	CY049502	CY049503	2009-07-13
A/Taiwan/526/2009(H1N1)	CY047741	CY047742	CY047743	CY047744	CY047745	CY047746	CY047747	CY047748	2009-07-15
A/Taiwan/T0724/2009(H1N1)	CY044193	CY044194	CY044195	CY044196	CY044197	CY044198	CY044199	CY044200	2009-05-19
A/Taiwan/T0826/2009(H1N1)	CY050080	CY050081	CY050082	CY050083	CY050084	CY050085	CY050086	CY050087	2009-07-10
A/Taiwan/T1338/2009(H1N1)	CY044201	CY044202	CY044203	CY044204	CY044205	CY044206	CY044207	CY044208	2009-05-22
A/Taiwan/T1339/2009(H1N1)	CY044209	CY044210	CY044211	CY044212	CY044213	CY044214	CY044215	CY044216	2009-05-22
A/Taiwan/T1773/2009(H1N1)	CY044217	CY044218	CY044219	CY044220	CY044221	CY044222	CY044223	CY044224	2009-05-28
A/Taiwan/T1821/2009(H1N1)	CY044225	CY044226	CY044227	CY044228	CY044229	CY044230	CY044231	CY044232	2009-05-30
A/Texas/04/2009(H1N1)	GQ168885	FJ981616	FJ981619	FJ981612	FJ981618	FJ981614	FJ981617	FJ981620	2009-04-14
A/Texas/08/2009(H1N1)	GQ117047	GQ117046	GQ117049	GQ117051	GQ117045	GQ117048	GQ117050	GQ168853	2009-04-24
A/Texas/09/2009(H1N1)	GQ117027	GQ117026	GQ117029	GQ117032	GQ117025	GQ117028	GQ117031	GQ117030	2009-04-25
A/Thailand/CU-B5/2009(H1N1)	GQ866948	GQ866949	GQ866950	GQ866951	GQ866952	GQ866953	GQ866954	GQ866955	2009-06-13
A/Thailand/CU-H9/2009(H1N1)	GQ866956	GQ866957	GQ866958	GQ866959	GQ866960	GQ866961	GQ866962	GQ866963	2009-06-17
A/Tochigi/154/2009(H1N1)	in progress	in progress	in progress	in progress	in progress	in progress	in progress	in progress	2009-07-23
A/Tokushima/1/2009(H1N1)	GQ324577	GQ324576	GQ324575	GQ287625	GQ324573	GQ287626	GQ324572	GQ324574	2009-06-02
A/Tokushima/2/2009(H1N1)	GU136086	GU136053	GU138963	GU014806	GU138929	GU014807*	GU138897	GU136021	2009-07-18
A/Toronto/0462/2009(H1N1)	GQ385297	GQ385298	GQ385299	GQ385300	GQ385301	GQ385302	GQ385303	GQ385304	2009-05-26
A/Toronto/R8564/2009(H1N1)	CY045508	CY045509	CY045510	CY045511	CY045512	CY045513	CY045514	CY045515	2009-07-06
A/Toronto/T5308/2009(H1N1)	GQ411904	GQ411903	GQ411902	GQ411897	GQ411900	GQ411899	GQ411898	GQ411901	2009-06-03
A/Utah/05/2009(H1N1)	GQ457462	GQ457463	GQ457461	GQ457465	GQ457458	GQ457464	GQ457460	GQ457459	2009-06-14
A/Utsunomiya/1/2009(H1N1)	GQ334354	GQ334361	GQ334360	GQ334355	GQ334358	GQ334357	GQ334356	GQ334359	2009-06-16
A/Utsunomiya/2/2009(H1N1)	GQ365454	GQ365461	GQ365460	GQ365455	GQ365458	GQ365457	GQ365456	GQ365459	2009-06-16
A/Vladivostok/IIV17/2009(H1N1)	GQ496139	GQ496138	GQ496140	GQ496142	GQ496141	GQ496143	GQ496144	GQ496145	2009-07-22
A/Vladivostok/IIV18/2009(H1N1)	GQ496152	CY010581	CY010582	GQ496149	GQ496150	GQ496148	GQ496147	GQ496146	2009-07-24
A/Wakayama/57/2009(H1N1)	GU136087	GU136054	GU138964	GU014770	GU138930	GU014771	GU138898	GU136022	2009-07-13
A/Washington/14/2009(H1N1)	GQ323508	GQ323505	GQ323506	GQ323509	GQ323511	GQ323507	GQ323510	GQ323504	2009-05-07
A/Yamaguchi/21/2009(H1N1)	GU136088	GU136055	GU138965	GU014808	GU138931	GU014809	GU138899	GU136023	2009-06-03
A/Yamaguchi/23/2009(H1N1)	GU136090	GU136057	GU138967	GU014810	GU138933	GU014811	GU138901		2009-06-22
A/Yokohama/1/2009(H1N1)	GQ324583	CY010583	GQ324581	GQ287627	GQ324579	GQ287628	GQ324578	GQ324580	2009-06-09
A/Zhejiang-Yiwu/11/2009(H1N1)	GU108483	GU108484	GU108485	GU108486	GU108487	GU108488	GU108489	GU108490	2009-09-06
A/Zhejiang/1/2009(H1N1)	GQ225346	GQ225347	GQ225348	GQ225349	GQ225350	GQ225351	GQ225352	GQ225353	2009-05-23
A/Zhejiang/DTID-ZJU02/2009(H1N1)	GU112097	GU112096	GU112095	GU112090	GU112093	GU112092	GU112091	GU112094	2009-09-07
A/Zhejiang/DTID-ZJU03/2009(H1N1)	GU189656	GU189655	GU189654	GU189649	GU189652	GU189651	GU189650	GU189653	2009-09-07
A/swine/Spain/53207/2004(H1N1)	CY010587	CY010586	CY010585	CY010580	CY010583	CY010582	CY010581	CY010584	2004
A/swine/Spain/51915/2003(H1N1)	CY010579	CY010578	CY010577	CY010572	CY010575	CY010574	CY010573	CY010576	2003
A/swine/Spain/50047/2003(H1N1)	CY009899	CY009898	CY009897	CY009892	CY009895	CY009894	CY009893	CY009896	2003
A/swine/Haseluenne/IDT2617/2003(H1N1)	GQ161116	GQ161117	GQ161118	GQ161119	GQ161120	GQ161121	GQ161122	GQ161123	2003
A/swine/Shanghai/1/2007(H1N2)	FJ374512	FJ374513	FJ374517	FJ374511	FJ374515	FJ374514	FJ374518	FJ374516	2007
A/swine/Guangxi/13/2006(H1N2)	EU015993	EU015992	EU015991	EF556199	EU015990	EF556200	EU015989	EU015988	2006
* represents NA sequence having H274Y mutation that confers resistance to Oseltamivir.
“in progress” represents the sequence deposition to DDBJ is in progress.
